# Supplementary material for: Combined Experimental, DFT, and MD Investigation Toward the Rational Design of Desert Planting Substrates
Source: Molecules. 2026 Feb 2;31(3):508. doi: 10.3390/molecules31030508 (PMC12899117; doi:10.3390/molecules31030508)
Supplement: Supplementary file 1 [file molecules-31-00508-s001.zip]

Archive with 1 entries (1 files):
- molecules-4090561-supplementary.pdf
